# Supplementary material for: Quality of Life and Functional Status in Individuals with Persistent Post-COVID Symptoms: A Cross-Sectional Comparison by Reported Rehabilitation
Source: Medicina (Kaunas). 2025 Dec 15;61(12):2214. doi: 10.3390/medicina61122214 (PMC12734895; doi:10.3390/medicina61122214)
Supplement: Supplementary file 1 [file medicina-61-02214-s001.zip]

Archive with 1 entries (1 files):
- medicina-4021885-supplementary.pdf
